# Supplementary material for: Lung and cardiac ultrasound for respiratory distress in the elderly: study protocol of the LUC REED stepped-wedge cluster randomised trial
Source: BMJ Open. 2025 Aug 16;15(8):e104715. doi: 10.1136/bmjopen-2025-104715 (PMC12359426; doi:10.1136/bmjopen-2025-104715)
Supplement: online supplemental file 2 [file bmjopen-15-8-s002.xlsx]

## Sheet: Feuil1
Supplementary File 2. Steps of the LUC REED stepped-wedge trial
	Sept - Oct		Nov - Dec		Jan - Feb		Mar - Apr		May - June		Jul - Au		Sept - Oct		Nov - Dec		Jan - Feb		Mar - Apr		May - June		Jul - Au
	Y1		Y1		Y2		Y2		Y2		Y2		Y2		Y2		Y3		Y3		Y3		Y3
Center 1	C	C	C	I	I	I	I	I	I	I	I	I	I	I	I	I	I	I	I	I	I	I	I	I
Center 2	C	C	C	C	C	C	I	I	I	I	I	I	I	I	I	I	I	I	I	I	I	I	I	I
Center 3	C	C	C	C	C	C	C	C	C	I	I	I	I	I	I	I	I	I	I	I	I	I	I	I
Center 4	C	C	C	C	C	C	C	C	C	C	C	C	I	I	I	I	I	I	I	I	I	I	I	I
Center 5	C	C	C	C	C	C	C	C	C	C	C	C	C	C	C	I	I	I	I	I	I	I	I	I
Center 6	C	C	C	C	C	C	C	C	C	C	C	C	C	C	C	C	C	C	I	I	I	I	I	I
Center 7	C	C	C	C	C	C	C	C	C	C	C	C	C	C	C	C	C	C	C	C	C	I	I	I
C = Control (Standard of Care) group ; I = Intervention (LuCUS) group ; Y1,Y2,Y3 = Year 1,2,3 ; Winter Virus seasons in blue.
